# Supplementary material for: Rates of bronchopulmonary dysplasia in very low birth weight neonates: a systematic review and meta-analysis
Source: Respir Res. 2024 May 24;25:219. doi: 10.1186/s12931-024-02850-x (PMC11127341; doi:10.1186/s12931-024-02850-x)
Supplement: Supplementary file 7 — Supplementary Material 7 [file 12931_2024_2850_MOESM7_ESM.xlsx]

## Sheet: Sheet2
Article number	PMID	Author	Was it representative of the community?	Was it drawn from the same community as exposed cohort?	Is it coming from either a record or interview? (Yes or No)	Was the condition absent before?	Did study control for age/weight/both?	Was there an independent assessment or was the assessment based on record linkage?	Was there a follow-up?	Were most patients accounted for on the follow-up? (Insert 0 if the previous question was 0)	Score	Selection bias- Random sequence generation	Selection bias-Allocation concealment	Reporting bias-Selective reporting	Other bias	Performance bias-Blinding participants/personnel	Detection bias-Blinding (outcome assessment)	Attrition bias-Incomplete outcome data
1	28889192	Álvarez-Fuente	1	1	1	1	1	1	0	0	6
2	25621457	Ancel	1	1	1	1	1	1	0	0	6
3	9120744	Bevilacqua	1	1	1	1	1	1	0	0	6
4	29353260	Bonamy	1	1	1	1	1	1	0	0	6
5	27059074	Chen	1	1	1	1	1	1	0	0	6
6	22876059	Choi	1	1	1	1	1	1	0	0	6
7	7503180	Fanaroff	1	1	1	1	1	1	0	0	6
8	17306659	Fanaroff	1	1	1	1	1	1	0	0	6
9	29601449	Fortmann	1	1	1	1	1	1	1	0	7
10	20733331	Gortner	1	1	1	1	1	1	0	0	6
11	25433204	Grandi	1	1	1	1	1	1	0	0	6
12	21982023	Grisaru-Granovsky	1	1	1	1	1	1	0	0	6
13	20437004	Guimarães	1	1	1	1	1	1	0	0	6
14	25812674	Guinsberg	1	1	1	1	1	1	0	0	6
15	15711958	Hentschel	1	1	1	1	1	1	0	0	6
16	28068438	Horbar	1	1	1	1	1	1	0	0	6
17	15046279	Kamper	1	1	1	1	1	1	1	1	8
18	31851725	Koc	1	1	1	1	1	1	0	0	6
19	27809893	Kong	1	1	1	1	1	1	0	0	6
20	16950943	Kusuda	1	1	1	1	1	1	0	0	6
21	11061777	Lee	1	1	1	1	1	1	0	0	6
22	30718992	Lee	1	1	1	1	1	1	0	0	6
23	11134465	Lemons	1	1	1	1	1	1	0	0	6
24	17601899	Marret	1	1	1	1	1	1	0	0	6
25	19723619	Murphy	1	1	1	1	1	1	0	0	6
26	29971428	Persson	1	1	1	1	1	1	1	1	8
27	18238974	Qiu	1	1	1	1	1	1	0	0	6
28	25502078	Rodrigo	1	1	1	1	1	1	0	0	6
29	29295665	Rutkowska	1	1	1	1	1	1	0	0	6
30	24819396	Sasaki	1	1	1	1	1	1	0	0	6
31	26303868	Skromme	1	1	1	1	1	1	1	0	7
32	28228499	Stensvold	1	1	1	1	1	1	0	0	6
33	9855609	Stevenson	1	1	1	1	1	1	0	0	6
34	27939832	Su	1	1	1	1	1	1	1	1	8
35	22150584	Toome	1	1	1	1	1	1	1	0	7
36	14983657	Tsou	1	1	1	1	1	1	0	0	6
37	10379020	Tyson									0	1	1	0	1	1	0	1
38	15342837	Vanhaesebrouck	1	1	1	1	1	1	1	1	8
39	22911776	Waal	1	1	1	1	1	1	1	1	8
40	17079534	Walsh	1	1	1	1	1	1	0	0	6
41	25001393	Watson	1	1	1	1	1	1	0	0	6
42	16416355	Weber	1	1	1	1	1	1	1	1	8
